# Supplementary material for: Genome-wide comparison and in silico analysis of splicing factor SYF2/NTC31/p29 in eukaryotes: Special focus on vertebrates
Source: Front Genet. 2022 Sep 2;13:873869. doi: 10.3389/fgene.2022.873869 (PMC9479762; doi:10.3389/fgene.2022.873869)
Supplement: Supplementary file 1 [file Table2.xlsx]

## Sheet: Sheet1
Table S2 Summary of information on the number of exons and the length of encoded amino acids in the gene structure of animals (The yellow mark indicates that the relevant information is not comprehensive)
	species (from ensembl)	ProteinID	Transcript ID	Gene ID	CDS_length	No. of Exon In total	No. of Exon In CDS	Amino_length	cDNA_length
Mus caroli	Ryukyu mouse (CAROLI_EIJ_v1.1)	MGP_CAROLIEiJ_P0065130	MGP_CAROLIEiJ_T0065130.1	MGP_CAROLIEiJ_G0026633	729	7	7	242	1372
Mus pahari	Shrew mouse (PAHARI_EIJ_v1.1)	MGP_PahariEiJ_P0080216	MGP_PahariEiJ_T0080216.1	MGP_PahariEiJ_G0028966.1	729	7	7	242	1367
Mus musculus	Mouse (GRCm38.p6)	ENSMUSP00000030622.2	ENSMUST00000030622.2	ENSMUSG00000028821.8	729	7	7	242	1369
Mus spretus	Algerian mouse (SPRET_EiJ_v1)	MGP_SPRETEiJ_P0067673	MGP_SPRETEiJ_T0067673.1	MGP_SPRETEiJ_G0027613.1	729	7	7	242	1371
Rattus norvegicus	Rat (Rnor_6.0)	ENSRNOP00000072888.1	ENSRNOT00000091494.1	ENSRNOG00000060597.1	729	7	7	242	1387
Mesocricetus auratus	Golden Hamster (MesAur1.0)	ENSMAUP00000021156.1	ENSMAUT00000025151.1	ENSMAUG00000018974.1	729	7	7	242	1336
Microtus ochrogaster	Prairie vole (MicOch1.0)	ENSMOCP00000027461.1	ENSMOCT00000031366.1	ENSMOCG00000022938.1	729	7	7	242	1285
Peromyscus maniculatus bairdii	Northern American deer mouse (HU_Pman_2.1)	ENSPEMP00000005905.1	ENSPEMT00000010012.1	ENSPEMG00000008283.2	729	7	7	242	729
Cricetulus griseus-CHOK1GS	Chinese hamster CHOK1GS (CHOK1GS_HDv1)	ENSCGRP00001022078.1	ENSCGRT00001026323.1	ENSCGRG00001020733.1	729	7	7	242	1667
Cricetulus griseus-CriGri	Chinese hamster CriGri (CriGri_1.0)	ENSCGRP00000007005.1	ENSCGRT00000007119.1	ENSCGRG00000005095.1	624	6	6	207	3665
Nannospalax galili	Upper Galilee mountains blind mole rat (S.galili_v1.0)	ENSNGAP00000005541.1	ENSNGAT00000009565.1	ENSNGAG00000007912.1	741	7	7	246	1324
Rhinopithecus roxellana	Golden snub-nosed monkey (Rrox_v1)	ENSRROP00000000410.1	ENSRROT00000001560.1	ENSRROG00000001347.1	732	8	7	243	1674
Mandrillus leucophaeus	Drill (Mleu.le_1.0)	ENSMLEP00000012159.1	ENSMLET00000035585.1	ENSMLEG00000030248.1	732	7	7	243	1377
Macaca fascicularis	Crab-eating macaque (Macaca_fascicularis_5.0)	ENSMFAP00000029106.1	ENSMFAT00000003299.1	ENSMFAG00000041831.1	732	7	7	243	2246
Chlorocebus sabaeus	Vervet-AGM (ChlSab1.1)	ENSCSAP00000017060.1	ENSCSAT00000017585.1	ENSCSAG00000000948.1	732	7	7	243	1540
Macaca nemestrina	Pig-tailed macaque (Mnem_1.0)	ENSMNEP00000011682.1	ENSMNET00000035873.1	ENSMNEG00000030180.1	732	7	7	243	3116
Cercocebus atys	Sooty mangabey (Caty_1.0)	ENSCATP00000008858.1	ENSCATT00000031127.1	ENSCATG00000026917.1	732	7	7	243	2486
Papio anubis	Olive baboon (Panu_3.0)	ENSPANP00000015850.1	ENSPANT00000022561.2	ENSPANG00000008139.2	732	7	7	243	3565
Macaca mulatta	Macaque	ENSMMUP00000003967	ENSMMUT00000004205.3
Colobus angolensis palliatus	Angola colobus (Cang.pa_1.0)	ENSCANP00000027853.1	ENSCANT00000050872.1	ENSCANG00000037322.1	633	6	6	210	633
Rhinopithecus bieti	Black snub-nosed monkey (ASM169854v1)	ENSRBIP00000038993.1	ENSRBIT00000063014.1	ENSRBIG00000042970.1	729	8	7	242	1842
Ovis aries	Sheep (Oar_v3.1)	ENSOARP00000006799.1	ENSOART00000006903.1	ENSOARG00000006348.1	744	7	7	247	744
Capra hircus	Goat (ARS1)	ENSCHIP00000023211.1	ENSCHIT00000031071.1	ENSCHIG00000020874.1	726	7	7	241	726
Bos taurus	Cow	ENSBTAP00000002165	ENSBTAT00000002165.4
Sus scrofa	Pig	ENSSSCP00000049277	ENSSSCT00000056349.1
Vicugna pacos	Alpaca (vicPac1)	ENSVPAP00000005301.1	ENSVPAT00000005705.1	ENSVPAG00000005705.1	735	7	7	244	735
Octodon degus	Degu (OctDeg1.0)	ENSODEP00000024137.1	ENSODET00000024411.1	ENSODEG00000017664.1	717	2	2	238	717
Octodon degus	Degu (OctDeg1.0)	ENSODEP00000019437.1	ENSODET00000019681.1	ENSODEG00000014338.1	651	7	7	216	651
Fukomys damarensis	Damara mole rat (DMR_v1.0)	ENSFDAP00000020613.1	ENSFDAT00000011719.1	ENSFDAG00000008310.1	732	7	7	243	732
Myotis lucifugus	Microbat (Myoluc2.0)	ENSMLUP00000001715.2	ENSMLUT00000001885.2	ENSMLUG00000001885.2	735	6	6	244	735
Oryctolagus cuniculus	Rabbit	ENSOCUP00000011232	ENSOCUT00000013047.3
Equus caballus	Horse	ENSECAP00000009907	ENSECAT00000012538.1
Erinaceus europaeus	Hedgehog (eriEur1)	ENSEEUP00000013764.1	ENSEEUT00000015079.1	ENSEEUG00000015084.1	552	7	7	183	549
Ictidomys tridecemlineatus	Squirrel (SpeTri2.0)	ENSSTOP00000017637.2	ENSSTOT00000020076.2	ENSSTOG00000023984.2	441	5	5	146	441
Tupaia belangeri	Tree Shrew (tupBel1)	ENSTBEP00000015095.1	ENSTBET00000017359.1	ENSTBEG00000017370.1	621	5	5	206	618
Microcebus murinus	Mouse Lemur (Mmur_3.0)	ENSMICP00000048216.1	ENSMICT00000066654.1	ENSMICG00000016191.3	600	5	5	199	2849
Propithecus coquereli	Coquerel's sifaka (Pcoq_1.0)	ENSPCOP00000028697.1	ENSPCOT00000039630.1	ENSPCOG00000027011.1	507	5	5	168	507
Otolemur garnettii	Bushbaby (OtoGar3)	ENSOGAP00000008903.2	ENSOGAT00000009967.2	ENSOGAG00000009962.2	735	7	7	244	735
Ochotona princeps	Pika (OchPri2.0-Ens)	ENSOPRP00000011747.1	ENSOPRT00000012865.1	ENSOPRG00000012870.1	732	7	7	243	732
Jaculus jaculus	Lesser Egyptian jerboa (JacJac1.0)	ENSJJAP00000009436.1	ENSJJAT00000015884.1	ENSJJAG00000013301.1	651	7	7	216	651
Dipodomys ordii	Kangaroo rat (Dord_2.0)	ENSDORP00000001193.2	ENSDORT00000001274.2	ENSDORG00000001274.2	735	7	7	244	999
Carlito syrichta	Tarsier (Tarsius_syrichta-2.0.1)	ENSTSYP00000023362.1	ENSTSYT00000040781.1	ENSTSYG00000005114.2	732	7	7	243	732
Chinchilla lanigera	Long-tailed chinchilla (ChiLan1.0)	ENSCLAP00000012275.1	ENSCLAT00000012417.1	ENSCLAG00000008474.1	735	7	7	244	2820
Heterocephalus glaber-female	Naked mole-rat female (HetGla_female_1.0)	ENSHGLP00000005895.1	ENSHGLT00000005969.1	ENSHGLG00000004304.1	657	4	4	218	657
Heterocephalus glaber-female	Naked mole-rat female (HetGla_female_1.0)	ENSHGLP00000020104	ENSHGLT00000020304.1	ENSHGLG00000014393.1	735	8	7	244	3505
Heterocephalus glaber	Naked mole-rat male (HetGla_1.0)	ENSHGLP00100019971.1	ENSHGLT00100020183.1	ENSHGLG00100014722.1	735	9	7	244	3505
Dasypus novemcinctus	Armadillo (Dasnov3.0)	ENSDNOP00000030261.1	ENSDNOT00000042034.1	ENSDNOG00000047605.1	738	7	7	245	2739
Loxodonta africana	Elephant (Loxafr3.0)	ENSLAFP00000017545.2	ENSLAFT00000023090.2	ENSLAFG00000023150.2	738	7	7	245	738
Choloepus hoffmanni	Sloth (choHof1)	ENSCHOP00000004671.1	ENSCHOT00000005287.1	ENSCHOG00000005273.1	486	9	9	161	483
Homo sapiens	Human (GRCh38.p13)	ENSP00000236273.4	ENST00000236273.8	ENSG00000117614.10	732	7	7	243	1757
Pan troglodyte	Chimpanzee (Pan_tro_3.0)	ENSPTRP00000085666.1	ENSPTRT00000106945.1	ENSPTRG00000000352.6	606	6	6	201	2107
Callithrix jacchus	Marmoset (ASM275486v1)	ENSCJAP00000055600.1	ENSCJAT00000079719.1	ENSCJAG00000046570.2	606	6	6	201	606
Saimiri boliviensis boliviensis	Bolivian squirrel monkey (SaiBol1.0)	ENSSBOP00000006461.1	ENSSBOT00000023198.1	ENSSBOG00000020184.1	732	7	7	243	1526
Nomascus leucogenys	Gibbon (Nleu_3.0)	ENSNLEP00000048830.1	ENSNLET00000057875.1	ENSNLEG00000035185.1	732	7	7	243	1365
Pan paniscus	Bonobo (panpan1.1)	ENSPPAP00000026983.1	ENSPPAT00000049819.1	ENSPPAG00000036579.1	732	7	7	243	1386
Aotus nancymaae	Ma's night monkey (Anan_2.0)	ENSANAP00000029397.1	ENSANAT00000047426.1	ENSANAG00000032473.1	732	7	7	243	3236
Pongo abelii	Orangutan (PPYG2)	ENSPPYP00000001980.1	ENSPPYT00000002042.1	ENSPPYG00000001713.1	732	7	7	243	1776
Gorilla gorilla gorilla	Gorilla (gorGor4)	ENSGGOP00000040191.1	ENSGGOT00000057971.1	ENSGGOG00000012796.3	732	7	7	243	1630
Cebus capucinus imitator	Capuchin (Cebus_imitator-1.0)	ENSCCAP00000009455.1	ENSCCAT00000026839.1	ENSCCAG00000022459.1	732	7	7	243	2076
Panthera pardus	Leopard (PanPar1.0)	ENSPPRP00000006146.1	ENSPPRT00000003851.1	ENSPPRG00000001651.1	741	7	7	246	1901
Felis catus	Cat	ENSFCAP00000046278	ENSFCAT00000052518.1
Panthera tigris altaica	Tiger (PanTig1.0)	ENSPTIP00000004553.1	ENSPTIT00000008304.1	ENSPTIG00000007036.1	741	7	7	246	1070
Mustela putorius furo	Ferret (MusPutFur1.0)	ENSMPUP00000015694.1	ENSMPUT00000015935.1	ENSMPUG00000015802.1	741	7	7	246	1978
Ailuropoda melanoleuca	Panda (ailMel1)	ENSAMEP00000010635.1	ENSAMET00000011095.1	ENSAMEG00000010115.1	732	6	6	243	732
Canis lupus familiaris	Dog	ENSCAFP00000031315	ENSCAFT00000035993.2
Cavia aperea	Brazilian guinea pig (CavAp1.0)	ENSCAPP00000008259.1	ENSCAPT00000011961.1	ENSCAPG00000010006.1	597	5	5	198	594
Cavia porcellus	Guinea Pig (Cavpor3.0)	ENSCPOP00000004790.3	ENSCPOT00000005383.3	ENSCPOG00000005326.4	735	7	7	244	2132
Equus caballus	Horse	ENSECAP00000008390	ENSECAT00000010822.1
Panthera tigris altaica	Tiger (PanTig1.0)	ENSPTIP00000002783.1	ENSPTIT00000006476.1	ENSPTIG00000005711.1	825	6	6	274	998
Panthera pardus	Leopard (PanPar1.0)	ENSPPRP00000006106.1	ENSPPRT00000003798.1	ENSPPRG00000001638.1	741	7	7	246	741
Felis catus	Cat	ENSFCAP00000028992	ENSFCAT00000047432.2
Tursiops truncatus	Dolphin (turTru1)	ENSTTRP00000003329.1	ENSTTRT00000003551.1	ENSTTRG00000003550.1	735	7	7	244	735
Mustela putorius furo	Ferret (MusPutFur1.0)	ENSMPUP00000015693.1	ENSMPUT00000015934.1	ENSMPUG00000015801.1	741	7	7	246	816
Ailuropoda melanoleuca	Panda (ailMel1)	ENSAMEP00000010661.1	ENSAMET00000011121.1	ENSAMEG00000010134.1	588	5	5	195	588
Canis lupus familiaris	Dog	ENSCAFP00000019001	ENSCAFT00000020474.3
Sarcophilus harrisii	Tasmanian devil (Devil_ref v7.0)	ENSSHAP00000018414.1	ENSSHAT00000018567.1	ENSSHAG00000015630.1	750	1	1	249	750
Sarcophilus harrisii	Tasmanian devil (Devil_ref v7.0)	ENSSHAP00000008257.1	ENSSHAT00000008324.1	ENSSHAG00000007152.1	621	6	6	206	621
Monodelphis domestica	Opossum	ENSMODP00000032186	ENSMODT00000033764.1
Ornithorhynchus anatinus	Platypus (OANA5)	ENSOANP00000015167.3	ENSOANT00000015170.3	ENSOANG00000009552.3	609	6	6	202	3297
Meleagris gallopavo	Turkey (Turkey_2.01)	ENSMGAP00000001546.1	ENSMGAT00000002209.1	ENSMGAG00000002019.1	600	5	5	199	862
Gallus gallus	Chicken	ENSGALP00000001891	ENSGALT00000001893.5
Anas platyrhynchos	Duck	ENSAPLP00000016337	ENSAPLT00000017153.1
Ficedula albicollis	Flycatcher (FicAlb_1.4)	ENSFALP00000000477.1	ENSFALT00000000480.1	ENSFALG00000000460.1	741	6	6	246	4424
Anolis carolinensis	Anole lizard (AnoCar2.0)	ENSACAP00000018484.1	ENSACAT00000027437.1	ENSACAG00000026777.1	501	3	3	166	501
Anolis carolinensis	Anole lizard (AnoCar2.0)	ENSACAP00000013415.2	ENSACAT00000013689.2	ENSACAG00000013653.2	615	5	5	204	615
Pelodiscus sinensis	Chinese softshell turtle (PelSin_1.0)	ENSPSIP00000013210.1	ENSPSIT00000013273.1	ENSPSIG00000011816.1	774	6	6	257	936
Xiphophorus maculatus	Platyfish (X_maculatus-5.0-male)	ENSXMAP00000007690	ENSXMAT00000007698.1	ENSXMAG00000007663
Poecilia formosa	Amazon molly (Poecilia_formosa-5.1.2)	ENSPFOP00000004074.2	ENSPFOT00000004082.2	ENSPFOG00000004116.2	729	7	7	242	1009
Oryzias latipes	Japanese medaka HdrR (ASM223467v1)	ENSORLP00000021925	ENSORLT00000021926.1	ENSORLG00000017523
Oreochromis niloticus	Tilapia (Orenil1.0)	ENSONIP00000010340.1	ENSONIT00000010349.1	ENSONIG00000008213.1	717	7	7	238	869
Tetraodon nigroviridis	Tetraodon (TETRAODON 8.0)	ENSTNIP00000020031.1	ENSTNIT00000020262.1	ENSTNIG00000016912.1	672	6	6	223	672
Gasterosteus aculeatus	Stickleback (BROAD S1)	ENSGACP00000009699.1	ENSGACT00000009719.1	ENSGACG00000007305.1	720	7	7	239	921
Gadus morhua	Cod (gadMor1)	ENSGMOP00000020585.1	ENSGMOT00000021087.1	ENSGMOG00000019138.1	675	7	7	224	675
Astyanax mexicanus	Mexican tetra	ENSAMXP00000004142	ENSAMXT00000004142.1
Danio rerio	Zebrafish (GRCz11)	ENSDARP00000090723.3	ENSDART00000099950.4	ENSDARG00000004706.10	717	7	7	238	998
Lepisosteus oculatus	Spotted gar (LepOcu1)	ENSLOCP00000003211.1	ENSLOCT00000003218.1	ENSLOCG00000002728.1	756	7	7	251	1752
Latimeria chalumnae	Coelacanth (LatCha1)	ENSLACP00000013709.1	ENSLACT00000013806.1	ENSLACG00000012064.1	717	8	8	238	717
Xenopus tropicalis	Xenopus	ENSXETP00000049327	ENSXETT00000049327.3
Ciona intestinalis	C.intestinalis (KH)	ENSCINP00000006136.3	ENSCINT00000006136.3	ENSCING00000003017.3	723	3	3	240	1091
Ciona savignyi	C.savignyi (CSAV 2.0)	ENSCSAVP00000011324.1	ENSCSAVT00000011457.1	ENSCSAVG00000006627.1	660	3	3	219	1070
Drosophila melanogaster	Drosophila melanogaster (BDGP6.22)	FBpp0087342	FBtr0088247	FBgn0033556	681	1	1	226	937
Caenorhabditis elegans	Caenorhabditis elegans (WBcel235)	K04G7.11.1	K04G7.11	WBGene00019402.1	705	3	3	234	864
