# Supplementary material for: Genome-wide comparison and in silico analysis of splicing factor SYF2/NTC31/p29 in eukaryotes: Special focus on vertebrates
Source: Front Genet. 2022 Sep 2;13:873869. doi: 10.3389/fgene.2022.873869 (PMC9479762; doi:10.3389/fgene.2022.873869)
Supplement: Supplementary file 2 [file Table1.xlsx]

## Sheet: 模板
Table S1 Sequence and species/strain summary of animal
Groups	Subgroups	species (from ensembl)	Common name	NO.	transcriptID	proteinID
Primates
Primates		Homo sapiens	Human	1	ENST00000598441.6	ENSP00000472998.1
		Colobus angolensis palliatus	Angola colobus	1	ENSCANT00000049406.1	ENSRBIP00000037647.1
		Rhinopithecus bieti	Black snub-nosed monkey	1	ENSRBIT00000061661.1	ENSSBOP00000006241.1
		Saimiri boliviensis boliviensis	Bolivian squirrel monkey	1	ENSSBOT00000022958.1	ENSPPAP00000023838.1
		Pan paniscus	Bonobo	1	ENSPPAT00000046663.1	ENSOGAP00000019817.1
		Otolemur garnettii	Bushbaby	1	ENSOGAT00000031351.1	ENSCCAP00000037383.1
		Cebus capucinus imitator	Capuchin	1	ENSCCAT00000055174.1	ENSPTRP00000048558.1
		Pan troglodytes	Chimpanzee	1	ENSPTRT00000055948.2	ENSPCOP00000022070.1
		Propithecus coquereli	Coquerel's sifaka	1	ENSPCOT00000032740.1	ENSMFAP00000042083.1
		Macaca fascicularis	Crab-eating macaque	1	ENSMFAT00000016363.1	ENSMLEP00000013647.1
		Mandrillus leucophaeus	Drill	1	ENSMLET00000037088.1	ENSNLEP00000005998.3
		Nomascus leucogenys	Gibbon	1	ENSNLET00000006309.3	ENSRROP00000019245.1
		Rhinopithecus roxellana	Golden snub-nosed monkey	1	ENSRROT00000043411.1	ENSGGOP00000027160.2
		Gorilla gorilla gorilla	Gorilla	1	ENSGGOT00000025671.2	ENSANAP00000038762.1
		Aotus nancymaae	Ma's night monkey	1	ENSANAT00000056857.1	ENSMMUP00000058897.1
		Macaca mulatta	Macaque	1	ENSMMUT00000077659.1	ENSCJAP00000000345.2
		Callithrix jacchus	Marmoset	1	ENSCJAT00000000365.2	ENSMICP00000048319.1
		Microcebus murinus	Mouse Lemur	1	ENSMICT00000058629.1	ENSPANP00000018222.1
		Papio anubis	Olive baboon	1	ENSPANT00000005293.2	ENSPPYP00000011458.2
		Pongo abelii	Orangutan	1	ENSPPYT00000011900.2	ENSMNEP00000029241.1
		Macaca nemestrina	Pig-tailed macaque	1	ENSMNET00000053633.1	ENSCATP00000004753.1
		Cercocebus atys	Sooty mangabey	1	ENSCATT00000018630.1	ENSCANP00000026396.1
		Chlorocebus sabaeus	Vervet-AGM	1	ENSCSAT00000000778.1	ENSCSAP00000015286.1
Rodents and Lagomorphs
Rats and Mice		Mus musculus	Mouse	1	ENSMUST00000074575.10	ENSMUSP00000074160.7
	Mouse strains	Mus musculus	Mouse 129S1/SvImJ	1	MGP_129S1SvImJ_T0083782.1	MGP_129S1SvImJ_P0083782
		Mus musculus	Mouse A/J	1	MGP_AJ_T0083851.1	MGP_AJ_P0083851
		Mus musculus	Mouse AKR/J	1	MGP_AKRJ_T0083796.1	MGP_AKRJ_P0083796
		Mus musculus	Mouse BALB/cJ	1	MGP_BALBcJ_T0083823.1	MGP_BALBcJ_P0083823
		Mus musculus	Mouse C3H/HeJ	1	MGP_C3HHeJ_T0083397.1	MGP_C3HHeJ_P0083397
		Mus musculus	Mouse C57BL/6NJ	1	MGP_C57BL6NJ_T0084319.1	MGP_C57BL6NJ_P0084319
		Mus musculus castaneus	Mouse CAST/EiJ	1	MGP_CASTEiJ_T0083910.1	MGP_CASTEiJ_P0083910
		Mus musculus	Mouse CBA/J	1	MGP_CBAJ_T0083335.1	MGP_CBAJ_P0083335
		Mus musculus	Mouse DBA/2J	1	MGP_DBA2J_T0083522.1	MGP_DBA2J_P0083522
		Mus musculus	Mouse FVB/NJ	1	MGP_FVBNJ_T0083377.1	MGP_FVBNJ_P0083377
		Mus musculus	Mouse LP/J	1	MGP_LPJ_T0083538.1	MGP_LPJ_P0083538
		Mus musculus	Mouse NOD/ShiLtJ	1	MGP_NODShiLtJ_T0083429.1	MGP_NODShiLtJ_P0083429
		Mus musculus	Mouse NZO/HlLtJ	1	MGP_NZOHlLtJ_T0084594.1	MGP_NZOHlLtJ_P0084594
		Mus musculus musculus	Mouse PWK/PhJ	1	MGP_PWKPhJ_T0083328.1	MGP_PWKPhJ_P0083328
		Mus musculus domesticus	Mouse WSB/EiJ	1	MGP_WSBEiJ_T0082449.1	MGP_WSBEiJ_P0082449
		Mus spretus	Algerian mouse	1	MGP_SPRETEiJ_T0082830.1	MGP_SPRETEiJ_P0082830
		Rattus norvegicus	Rat	1	ENSRNOT00000028176.6	ENSRNOP00000028176.3
		Mus caroli	Ryukyu mouse	1	MGP_CAROLIEiJ_T0079494.1	MGP_CAROLIEiJ_P0079494
		Mus pahari	Shrew mouse	1	MGP_PahariEiJ_T0016363.1	MGP_PahariEiJ_P0016363
Lagomorphs		Oryctolagus cuniculus	Rabbit	1	ENSOCUT00000015079.3	ENSOCUP00000012958.3
Other Rodents	Chinese hamster	Cricetulus griseus	Chinese hamster CHOK1GS	1	ENSCGRT00001026244.1	ENSCGRP00001022000.1
		Cricetulus griseus	Chinese hamster CriGri	1	ENSCGRT00000025252.1	ENSCGRP00000024915.1
		Fukomys damarensis	Damara mole rat	1	ENSFDAT00000018171.1	ENSFDAP00000004652.1
		Octodon degus	Degu	1	ENSODET00000024184.1	ENSODEP00000023912.1
		Mesocricetus auratus	Golden Hamster	1	ENSMAUT00000027991.1	ENSMAUP00000023977.1
		Cavia porcellus	Guinea Pig	1	ENSCPOT00000021773.2	ENSCPOP00000016905.1
		Dipodomys ordii	Kangaroo rat	1	ENSDORT00000010227.2	ENSDORP00000009611.2
		Jaculus jaculus	Lesser Egyptian jerboa	1	ENSJJAT00000003100.1	ENSJJAP00000001800.1
		Chinchilla lanigera	Long-tailed chinchilla	1	ENSCLAT00000011731.1	ENSCLAP00000011594.1
	Naked mole-rat	Heterocephalus glaber	Naked mole-rat female	1	ENSHGLT00000008968.1	ENSHGLP00000008873.1
		Heterocephalus glaber	Naked mole-rat male	1	ENSHGLT00100002163.1	ENSHGLP00100002115.1
		Peromyscus maniculatus bairdii	Northern American deer mouse	1	ENSPEMT00000025691.1	ENSPEMP00000021333.1
		Microtus ochrogaster	Prairie vole	1	ENSMOCT00000016588.1	ENSMOCP00000012845.1
		Ictidomys tridecemlineatus	Squirrel	1	ENSSTOT00000013989.3	ENSSTOP00000012536.3
		Nannospalax galili	Upper Galilee mountains blind mole rat	1	ENSNGAT00000027940.1	ENSNGAP00000022257.1
Other Mammals
Carnivores		Felis catus	Cat	1	ENSFCAT00000037894	ENSFCAP00000035517.1
		Canis lupus familiaris	Dog	1	ENSCAFT00000005969.4	ENSCAFP00000005531.3
		Mustela putorius furo	Ferret	1	ENSMPUT00000003291.1	ENSMPUP00000003226.1
		Ailuropoda melanoleuca	Panda	1	ENSAMET00000015898.1	ENSAMEP00000015266.1
Ungulates		Vicugna pacos	Alpaca	1	ENSVPAT00000005963.1	ENSVPAP00000005534.1
		Bos taurus	Cow	1	ENSBTAT00000002587.6	ENSBTAP00000002587.5
		Tursiops truncatus	Dolphin	1	ENSTTRT00000017099.1	ENSTTRP00000016209.1
		Equus caballus	Horse	1	ENSECAT00000014636.2	ENSECAP00000011711.1
		Sus scrofa	Pig	1	ENSSSCT00000044973.1	ENSSSCP00000043949.1
		Ovis aries	Sheep	1	ENSOART00000013707.1	ENSOARP00000013507.1
Other Placental		Dasypus novemcinctus	Armadillo	1	ENSDNOT00000042253.1	ENSDNOP00000018610.1
		Loxodonta africana	Elephant	1	ENSLAFT00000031911.1	ENSLAFP00000028751.1
		Erinaceus europaeus	Hedgehog	1	ENSEEUT00000005682.1	ENSEEUP00000005173.1
		Pteropus vampyrus	Megabat	1	ENSPVAT00000009578.1	ENSPVAP00000009024.1
		Myotis lucifugus	Microbat	1	ENSMLUT00000011764.2	ENSMLUP00000010717.2
Marsupials and Monotremes		Ornithorhynchus anatinus	Platypus	1	ENSOANT00000008283.2	ENSOANP00000008281.2
		Sarcophilus harrisii	Tasmanian devil	1	ENSSHAT00000002506.1	ENSSHAP00000002479.1
Other Vertebrates
Birds and Reptiles		Anolis carolinensis	Anole lizard	1	ENSACAT00000013317.3	ENSACAP00000013057.3
		Pelodiscus sinensis	Chinese softshell turtle	1	ENSPSIT00000017284.1	ENSPSIP00000017206.1
Fish		Poecilia formosa	Amazon molly	1	ENSPFOT00000016775.1	ENSPFOP00000016753.1
		Gadus morhua	Cod	1	ENSGMOT00000012613.1	ENSGMOP00000012285.1
		Latimeria chalumnae	Coelacanth	1	ENSLACT00000017936.1	ENSLACP00000017806.1
		Takifugu rubripes	Fugu	1	ENSTRUT00000023245.1	ENSTRUP00000023148.1
		Oryzias latipes	Japanese medaka HdrR	1	ENSORLT00000021469.2	ENSORLP00000021468.1
		Astyanax mexicanus	Mexican tetra	1	ENSAMXT00000011526.1	ENSAMXP00000011526.1
		Xiphophorus maculatus	Platyfish	1	ENSXMAT00000012850.2	ENSXMAP00000012834.1
		Gasterosteus aculeatus	Stickleback	1	ENSGACT00000000580.2	ENSGACP00000000580.2
		Oreochromis niloticus	Tilapia	1	ENSONIT00000009860.1	ENSONIP00000009854.1
		Danio rerio	Zebrafish	1	ENSDART00000055279.5	ENSDARP00000055278.3
Other Vertebrates		Petromyzon marinus	Lamprey	1	ENSPMAT00000009398.1	ENSPMAP00000009358.1
		Xenopus tropicalis	Xenopus	1	ENSXETT00000049555.3	ENSXETP00000049555.3
Other species
Other species		Ciona intestinalis	C.intestinalis	1	ENSCINT00000012532.3	ENSCINP00000012532.3
		Ciona savignyi	C.savignyi	1	ENSCSAVT00000017363.1	ENSCSAVP00000017176.1
		Caenorhabditis elegans	C. elegans	1	K04G7.10.1	K04G7.10.1
		Drosophila melanogaster	D. melanogaster	1	FBtr0331375	FBpp0303793
		Saccharomyces cerevisiae	S. cerevisiae	1	YIL061C	YIL061C

## Sheet: 未分类
Homo sapiens	Human	ENSP00000236273.4	ENST00000236273.8
Anolis carolinensis	Anole lizard	ENSACAP00000018484.1	ENSACAT00000027437.1
Rhinopithecus bieti	Black snub-nosed monkey	ENSRBIP00000038993.1	ENSRBIT00000063014.1
Saimiri boliviensis boliviensis	Bolivian squirrel monkey	ENSSBOP00000006461.1	ENSSBOT00000023198.1
Pan paniscus	Bonobo	ENSPPAP00000026983.1	ENSPPAT00000049819.1
Otolemur garnettii	Bushbaby	ENSOGAP00000008903.2	ENSOGAT00000009967.2
Cebus capucinus imitator	Capuchin	ENSCCAP00000009455.1	ENSCCAT00000026839.1
Pan troglodyte	Chimpanzee	ENSPTRP00000085666.1	ENSPTRT00000106945.1
Propithecus coquereli	Coquerel's sifaka	ENSPCOP00000028697.1	ENSPCOT00000039630.1
Macaca fascicularis	Crab-eating macaque	ENSMFAP00000029106.1	ENSMFAT00000003299.1
Mandrillus leucophaeus	Drill	ENSMLEP00000012159.1	ENSMLET00000035585.1
Nomascus leucogenys	Gibbon	ENSNLEP00000048830.1	ENSNLET00000057875.1
Rhinopithecus roxellana	Golden snub-nosed monkey	ENSRROP00000000410.1	ENSRROT00000001560.1
Gorilla gorilla gorilla	Gorilla	ENSGGOP00000040191.1	ENSGGOT00000057971.1
Aotus nancymaae	Ma's night monkey	ENSANAP00000029397.1	ENSANAT00000047426.1
Macaca mulatta	Macaque	ENSMMUP00000003967	ENSMMUT00000004205.3
Callithrix jacchus	Marmoset	ENSCJAP00000055600.1	ENSCJAT00000079719.1
Microcebus murinus	Mouse Lemur	ENSMICP00000048216.1	ENSMICT00000066654.1
Papio anubis	Olive baboon	ENSPANP00000015850.1	ENSPANT00000022561.2
Pongo abelii	Orangutan	ENSPPYP00000001980.1	ENSPPYT00000002042.1
Macaca nemestrina	Pig-tailed macaque	ENSMNEP00000011682.1	ENSMNET00000035873.1
Cercocebus atys	Sooty mangabey	ENSCATP00000008858.1	ENSCATT00000031127.1
Carlito syrichta	Tarsier	ENSTSYP00000023362.1	ENSTSYT00000040781.1
Chlorocebus sabaeus	Vervet-AGM	ENSCSAP00000017060.1	ENSCSAT00000017585.1
Mus musculus	Mouse	ENSMUSP00000030622.2	ENSMUST00000030622.2
Rattus norvegicus	Rat	ENSRNOP00000072888.1	ENSRNOT00000091494.1
Mus pahari	Shrew mouse	MGP_PahariEiJ_P0080216	MGP_PahariEiJ_T0080216.1
Ochotona princeps	Pika	ENSOPRP00000011747.1	ENSOPRT00000012865.1
Cavia aperea	Brazilian guinea pig	ENSCAPP00000008259.1	ENSCAPT00000011961.1
Cricetulus griseus-CHOK1GS	Chinese hamster CHOK1GS	ENSCGRP00001022078.1	ENSCGRT00001026323.1
Cricetulus griseus-CriGri	Chinese hamster CriGri	ENSCGRP00000007005.1	ENSCGRT00000007119.1
Fukomys damarensis	Damara mole rat	ENSFDAP00000020613.1	ENSFDAT00000011719.1
Octodon degus	Degu	ENSODEP00000024137.1	ENSODET00000024411.1
Octodon degus	Degu	ENSODEP00000019437.1	ENSODET00000019681.1
Mesocricetus auratus	Golden Hamster	ENSMAUP00000021156.1	ENSMAUT00000025151.1
Cavia porcellus	Guinea Pig	ENSCPOP00000004790.3	ENSCPOT00000005383.3
Dipodomys ordii	Kangaroo rat	ENSDORP00000001193.2	ENSDORT00000001274.2
Jaculus jaculus	Lesser Egyptian jerboa	ENSJJAP00000009436.1	ENSJJAT00000015884.1
Chinchilla lanigera	Long-tailed chinchilla	ENSCLAP00000012275.1	ENSCLAT00000012417.1
Heterocephalus glaber-female	Naked mole-rat female	ENSHGLG00000014393.1	ENSHGLT00000020304.1
Peromyscus maniculatus bairdii	Northern American deer mouse	ENSPEMP00000005905.1	ENSPEMT00000010012.1
Microtus ochrogaster	Prairie vole	ENSMOCP00000027461.1	ENSMOCT00000031366.1
Ictidomys tridecemlineatus	Squirrel	ENSSTOP00000017637.2	ENSSTOT00000020076.2
Nannospalax galili	Upper Galilee mountains blind mole rat	ENSNGAP00000005541.1	ENSNGAT00000009565.1
Felis catus	Cat	ENSFCAP00000046278	ENSFCAT00000052518.1
Felis catus	Cat	ENSFCAP00000028992	ENSFCAT00000047432.2
Canis lupus familiaris	Dog	ENSCAFP00000031315	ENSCAFT00000035993.2
Canis lupus familiaris	Dog	ENSCAFP00000019001	ENSCAFT00000020474.3
Mustela putorius furo	Ferret	ENSMPUP00000015694.1	ENSMPUT00000015935.1
Mustela putorius furo	Ferret	ENSMPUP00000015693.1	ENSMPUT00000015934.1
Panthera pardus	Leopard	ENSPPRP00000006146.1	ENSPPRT00000003851.1
Panthera pardus	Leopard	ENSPPRP00000006106.1	ENSPPRT00000003798.1
Ailuropoda melanoleuca	Panda	ENSAMEP00000010635.1	ENSAMET00000011095.1
Ailuropoda melanoleuca	Panda	ENSAMEP00000010661.1	ENSAMET00000011121.1
Panthera tigris altaica	Tiger	ENSPTIP00000004553.1	ENSPTIT00000008304.1
Panthera tigris altaica	Tiger	ENSPTIP00000002783.1	ENSPTIT00000006476.1
Bos taurus	Cow	ENSBTAP00000002165	ENSBTAT00000002165.4
Tursiops truncatus	Dolphin	ENSTTRP00000003329.1	ENSTTRT00000003551.1
Capra hircus	Goat	ENSCHIP00000023211.1	ENSCHIT00000031071.1
Equus caballus	Horse	ENSECAP00000009907	ENSECAT00000012538.1
Equus caballus	Horse	ENSECAP00000008390	ENSECAT00000010822.1
Sus scrofa	Pig	ENSSSCP00000049277	ENSSSCT00000056349.1
Ovis aries	Sheep	ENSOARP00000006799.1	ENSOART00000006903.1
Dasypus novemcinctus	Armadillo	ENSDNOP00000030261.1	ENSDNOT00000042034.1
Loxodonta africana	Elephant	ENSLAFP00000017545.2	ENSLAFT00000023090.2
Erinaceus europaeus	Hedgehog	ENSEEUP00000013764.1	ENSEEUT00000015079.1
Myotis lucifugus	Microbat	ENSMLUP00000001715.2	ENSMLUT00000001885.2
Choloepus hoffmanni	Sloth	ENSCHOP00000004671.1	ENSCHOT00000005287.1
Tupaia belangeri	Tree Shrew	ENSTBEP00000015095.1	ENSTBET00000017359.1
Monodelphis domestica	Opossum	ENSMODP00000032186	ENSMODT00000033764.1
Ornithorhynchus anatinus	Platypus	ENSOANP00000015167.3	ENSOANT00000015170.3
Sarcophilus harrisii	Tasmanian devil	ENSSHAP00000018414.1	ENSSHAT00000018567.1
Sarcophilus harrisii	Tasmanian devil	ENSSHAP00000008257.1	ENSSHAT00000008324.1
Gallus gallus	Chicken	ENSGALP00000001891	ENSGALT00000001893.5
Pelodiscus sinensis	Chinese softshell turtle	ENSPSIP00000013210.1	ENSPSIT00000013273.1
Ficedula albicollis	Flycatcher	ENSFALP00000000477.1	ENSFALT00000000480.1
Meleagris gallopavo	Turkey	ENSMGAP00000001546.1	ENSMGAT00000002209.1
Poecilia formosa	Amazon molly	ENSPFOP00000004074.2	ENSPFOT00000004082.2
Mus spretus	Algerian mouse	MGP_SPRETEiJ_P0067673	MGP_SPRETEiJ_T0067673.1
Vicugna pacos	Alpaca	ENSVPAP00000005301.1	ENSVPAT00000005705.1
Colobus angolensis palliatus	Angola colobus	ENSCANP00000027853.1	ENSCANT00000050872.1
Anolis carolinensis	Anole lizard	ENSACAP00000013415.2	ENSACAT00000013689.2
Ciona intestinalis	C.intestinalis	ENSCINP00000006136.3	ENSCINT00000006136.3
Ciona savignyi	C.savignyi	ENSCSAVP00000011324.1	ENSCSAVT00000011457.1
Caenorhabditis elegans	Caenorhabditis elegans	K04G7.11.1	K04G7.11
Astyanax mexicanus	Cave fish	ENSAMXP00000004142	ENSAMXT00000004142.1
Gadus morhua	Cod	ENSGMOP00000020585.1	ENSGMOT00000021087.1
Latimeria chalumnae	Coelacanth	ENSLACP00000013709.1	ENSLACT00000013806.1
Drosophila melanogaster	Drosophila melanogaster	FBpp0087342	FBtr0088247
Takifugu rubripes	Fugu	ENSAPLP00000016337	ENSAPLT00000017153.1
Oryzias latipes	Japanese medaka HdrR	ENSORLP00000021925	ENSORLT00000021926.1
Heterocephalus glaber-female	Naked mole-rat female	ENSHGLP00000005895.1	ENSHGLT00000005969.1
Heterocephalus glaber	Naked mole-rat male	ENSHGLP00100019971.1	ENSHGLT00100020183.1
Xiphophorus maculatus	Platyfish	ENSXMAP00000007690	ENSXMAT00000007698.1
Oryctolagus cuniculus	Rabbit	ENSOCUP00000011232	ENSOCUT00000013047.3
Mus caroli	Ryukyu mouse	MGP_CAROLIEiJ_P0065130	MGP_CAROLIEiJ_T0065130.1
Lepisosteus oculatus	Spotted gar	ENSLOCP00000003211.1	ENSLOCT00000003218.1
Gasterosteus aculeatus	Stickleback	ENSGACP00000009699.1	ENSGACT00000009719.1
Tetraodon nigroviridis	Tetraodon	ENSTNIP00000020031.1	ENSTNIT00000020262.1
Oreochromis niloticus	Tilapia	ENSONIP00000010340.1	ENSONIT00000010349.1
Xenopus tropicalis	Xenopus	ENSXETP00000049327	ENSXETT00000049327.3
Danio rerio	Zebrafish	ENSDARP00000090723.3	ENSDART00000099950.4

## Sheet: 最终分类
Groups	Subgroups	species (from ensembl)	Common name	NO.	transcriptID	proteinID
Primates
Primates		Homo sapiens	Human		ENST00000236273.8	ENSP00000236273.4
		Colobus angolensis palliatus	Angola colobus		ENSCANT00000050872.1	ENSCANP00000027853.1
		Rhinopithecus bieti	Black snub-nosed monkey		ENSRBIT00000063014.1	ENSRBIP00000038993.1
		Saimiri boliviensis boliviensis	Bolivian squirrel monkey		ENSSBOT00000023198.1	ENSSBOP00000006461.1
		Pan paniscus	Bonobo		ENSPPAT00000049819.1	ENSPPAP00000026983.1
		Otolemur garnettii	Bushbaby		ENSOGAT00000009967.2	ENSOGAP00000008903.2
		Cebus capucinus imitator	Capuchin		ENSCCAT00000026839.1	ENSCCAP00000009455.1
		Pan troglodyte	Chimpanzee		ENSPTRT00000106945.1	ENSPTRP00000085666.1
		Propithecus coquereli	Coquerel's sifaka		ENSPCOT00000039630.1	ENSPCOP00000028697.1
		Macaca fascicularis	Crab-eating macaque		ENSMFAT00000003299.1	ENSMFAP00000029106.1
		Mandrillus leucophaeus	Drill		ENSMLET00000035585.1	ENSMLEP00000012159.1
		Nomascus leucogenys	Gibbon		ENSNLET00000057875.1	ENSNLEP00000048830.1
		Rhinopithecus roxellana	Golden snub-nosed monkey		ENSRROT00000001560.1	ENSRROP00000000410.1
		Gorilla gorilla gorilla	Gorilla		ENSGGOT00000057971.1	ENSGGOP00000040191.1
		Aotus nancymaae	Ma's night monkey		ENSANAT00000047426.1	ENSANAP00000029397.1
		Macaca mulatta	Macaque		ENSMMUT00000004205.3	ENSMMUP00000003967
		Callithrix jacchus	Marmoset		ENSCJAT00000079719.1	ENSCJAP00000055600.1
		Microcebus murinus	Mouse Lemur		ENSMICT00000066654.1	ENSMICP00000048216.1
		Papio anubis	Olive baboon		ENSPANT00000022561.2	ENSPANP00000015850.1
		Pongo abelii	Orangutan		ENSPPYT00000002042.1	ENSPPYP00000001980.1
		Macaca nemestrina	Pig-tailed macaque		ENSMNET00000035873.1	ENSMNEP00000011682.1
		Cercocebus atys	Sooty mangabey		ENSCATT00000031127.1	ENSCATP00000008858.1
		Carlito syrichta	Tarsier		ENSTSYT00000040781.1	ENSTSYP00000023362.1
		Chlorocebus sabaeus	Vervet-AGM		ENSCSAT00000017585.1	ENSCSAP00000017060.1
Rodents and Lagomorphs
Rats and Mice		Mus musculus	Mouse		ENSMUST00000030622.2	ENSMUSP00000030622.2
	Mouse strains	Microcebus murinus	Mouse Lemur		ENSMICT00000066654.1	ENSMICP00000048216.1
		Mus spretus	Algerian mouse		MGP_SPRETEiJ_T0067673.1	MGP_SPRETEiJ_P0067673
		Rattus norvegicus	Rat		ENSRNOT00000091494.1	ENSRNOP00000072888.1
		Mus caroli	Ryukyu mouse		MGP_CAROLIEiJ_T0065130.1	MGP_CAROLIEiJ_P0065130
		Mus pahari	Shrew mouse		MGP_PahariEiJ_T0080216.1	MGP_PahariEiJ_P0080216
Lagomorphs		Ochotona princeps	Pika		ENSOPRT00000012865.1	ENSOPRP00000011747.1
		Oryctolagus cuniculus	Rabbit		ENSOCUT00000013047.3	ENSOCUP00000011232
Other Rodents		Cavia aperea	Brazilian guinea pig		ENSCAPT00000011961.1	ENSCAPP00000008259.1
	Chinese hamster	Cricetulus griseus-CHOK1GS	Chinese hamster CHOK1GS		ENSCGRT00001026323.1	ENSCGRP00001022078.1
		Cricetulus griseus-CriGri	Chinese hamster CriGri		ENSCGRT00000007119.1	ENSCGRP00000007005.1
		Fukomys damarensis	Damara mole rat		ENSFDAT00000011719.1	ENSFDAP00000020613.1
		Octodon degus	Degu		ENSODET00000019681.1	ENSODEP00000019437.1
		Octodon degus	Degu		ENSODET00000024411.1	ENSODEP00000024137.1
		Mesocricetus auratus	Golden Hamster		ENSMAUT00000025151.1	ENSMAUP00000021156.1
		Cavia porcellus	Guinea Pig		ENSCPOT00000005383.3	ENSCPOP00000004790.3
		Dipodomys ordii	Kangaroo rat		ENSDORT00000001274.2	ENSDORP00000001193.2
		Jaculus jaculus	Lesser Egyptian jerboa		ENSJJAT00000015884.1	ENSJJAP00000009436.1
		Chinchilla lanigera	Long-tailed chinchilla		ENSCLAT00000012417.1	ENSCLAP00000012275.1
	Naked mole-rat	Heterocephalus glaber-female	Naked mole-rat female		ENSHGLT00000005969.1	ENSHGLP00000005895.1
		Heterocephalus glaber-female	Naked mole-rat female		ENSHGLT00000020304.1	ENSHGLG00000014393.1
		Heterocephalus glaber	Naked mole-rat male		ENSHGLT00100020183.1	ENSHGLP00100019971.1
		Peromyscus maniculatus bairdii	Northern American deer mouse		ENSPEMT00000010012.1	ENSPEMP00000005905.1
		Microtus ochrogaster	Prairie vole		ENSMOCT00000031366.1	ENSMOCP00000027461.1
		Ictidomys tridecemlineatus	Squirrel		ENSSTOT00000020076.2	ENSSTOP00000017637.2
		Nannospalax galili	Upper Galilee mountains blind mole rat		ENSNGAT00000009565.1	ENSNGAP00000005541.1
Other Mammals
Carnivores		Felis catus	Cat		ENSFCAT00000047432.2	ENSFCAP00000028992
		Felis catus	Cat		ENSFCAT00000052518.1	ENSFCAP00000046278
		Canis lupus familiaris	Dog		ENSCAFT00000020474.3	ENSCAFP00000019001
		Canis lupus familiaris	Dog		ENSCAFT00000035993.2	ENSCAFP00000031315
		Mustela putorius furo	Ferret		ENSMPUT00000015934.1	ENSMPUP00000015693.1
		Mustela putorius furo	Ferret		ENSMPUT00000015935.1	ENSMPUP00000015694.1
		Panthera pardus	Leopard		ENSPPRT00000003798.1	ENSPPRP00000006106.1
		Panthera pardus	Leopard		ENSPPRT00000003851.1	ENSPPRP00000006146.1
		Ailuropoda melanoleuca	Panda		ENSAMET00000011095.1	ENSAMEP00000010635.1
		Ailuropoda melanoleuca	Panda		ENSAMET00000011121.1	ENSAMEP00000010661.1
		Panthera tigris altaica	Tiger		ENSPTIT00000006476.1	ENSPTIP00000002783.1
		Panthera tigris altaica	Tiger		ENSPTIT00000008304.1	ENSPTIP00000004553.1
Ungulates		Vicugna pacos	Alpaca		ENSVPAT00000005705.1	ENSVPAP00000005301.1
		Bos taurus	Cow		ENSBTAT00000002165.4	ENSBTAP00000002165
		Tursiops truncatus	Dolphin		ENSTTRT00000003551.1	ENSTTRP00000003329.1
		Capra hircus	Goat		ENSCHIT00000031071.1	ENSCHIP00000023211.1
		Equus caballus	Horse		ENSECAT00000010822.1	ENSECAP00000008390
		Equus caballus	Horse		ENSECAT00000012538.1	ENSECAP00000009907
		Sus scrofa	Pig		ENSSSCT00000056349.1	ENSSSCP00000049277
		Ovis aries	Sheep		ENSOART00000006903.1	ENSOARP00000006799.1
Other Placental		Dasypus novemcinctus	Armadillo		ENSDNOT00000042034.1	ENSDNOP00000030261.1
		Loxodonta africana	Elephant		ENSLAFT00000023090.2	ENSLAFP00000017545.2
		Erinaceus europaeus	Hedgehog		ENSEEUT00000015079.1	ENSEEUP00000013764.1
		Myotis lucifugus	Microbat		ENSMLUT00000001885.2	ENSMLUP00000001715.2
		Choloepus hoffmanni	Sloth		ENSCHOT00000005287.1	ENSCHOP00000004671.1
		Tupaia belangeri	Tree Shrew		ENSTBET00000017359.1	ENSTBEP00000015095.1
Marsupials and Monotremes		Ornithorhynchus anatinus	Platypus		ENSOANT00000015170.3	ENSOANP00000015167.3
		Monodelphis domestica	Opossum		ENSMODT00000033764.1	ENSMODP00000032186
		Sarcophilus harrisii	Tasmanian devil		ENSSHAT00000008324.1	ENSSHAP00000008257.1
		Sarcophilus harrisii	Tasmanian devil		ENSSHAT00000018567.1	ENSSHAP00000018414.1
Other Vertebrates
Birds and Reptiles		Anolis carolinensis	Anole lizard		ENSACAT00000013689.2	ENSACAP00000013415.2
		Anolis carolinensis	Anole lizard		ENSACAT00000027437.1	ENSACAP00000018484.1
		Gallus gallus	Chicken		ENSGALT00000001893.5	ENSGALP00000001891
		Pelodiscus sinensis	Chinese softshell turtle		ENSPSIT00000013273.1	ENSPSIP00000013210.1
		Anas platyrhynchos	Duck		ENSAPLT00000017153.1	ENSAPLP00000016337
		Ficedula albicollis	Flycatcher		ENSFALT00000000480.1	ENSFALP00000000477.1
		Meleagris gallopavo	Turkey		ENSMGAT00000002209.1	ENSMGAP00000001546.1
Fish		Poecilia formosa	Amazon molly		ENSPFOT00000004082.2	ENSPFOP00000004074.2
		Gadus morhua	Cod		ENSGMOT00000021087.1	ENSGMOP00000020585.1
		Latimeria chalumnae	Coelacanth		ENSLACT00000013806.1	ENSLACP00000013709.1
		Oryzias latipes	Japanese medaka HdrR		ENSORLT00000021926.1	ENSORLP00000021925
		Astyanax mexicanus	Mexican tetra		ENSAMXT00000004142.1	ENSAMXP00000004142
		Xiphophorus maculatus	Platyfish		ENSXMAT00000007698.1	ENSXMAP00000007690
		Lepisosteus oculatus	Spotted gar		ENSLOCT00000003218.1	ENSLOCP00000003211.1
		Gasterosteus aculeatus	Stickleback		ENSGACT00000009719.1	ENSGACP00000009699.1
		Tetraodon nigroviridis	Tetraodon		ENSTNIT00000020262.1	ENSTNIP00000020031.1
		Oreochromis niloticus	Tilapia		ENSONIT00000010349.1	ENSONIP00000010340.1
		Danio rerio	Zebrafish		ENSDART00000099950.4	ENSDARP00000090723.3
Other Vertebrates		Xenopus tropicalis	Xenopus		ENSXETT00000049327.3	ENSXETP00000049327
Other species
Other species		Ciona intestinalis	C.intestinalis		ENSCINT00000006136.3	ENSCINP00000006136.3
		Ciona savignyi	C.savignyi		ENSCSAVT00000011457.1	ENSCSAVP00000011324.1
		Caenorhabditis elegans	Caenorhabditis elegans		K04G7.11	K04G7.11.1
		Drosophila melanogaster	Drosophila melanogaster		FBtr0088247	FBpp0087342
